# Supplementary material for: Characterization of fructooligosaccharide metabolism and fructooligosaccharide-degrading enzymes in human commensal butyrate producers
Source: Gut Microbes. 2021 Jan 13;13(1):1869503. doi: 10.1080/19490976.2020.1869503 (PMC7833758; doi:10.1080/19490976.2020.1869503)
Supplement: Supplemental Material [file KGMI_A_1869503_SM8939.zip]

Archive with 3 entries (2 files):
- SUPPLEMENT/
- SUPPLEMENT/supplemental Fig S1.pptx
- SUPPLEMENT/supplemental Table S2.pptx
